# Supplementary material for: Food Waste of Italian Families: Proportion in Quantity and Monetary Value of Food Purchases
Source: Foods. 2021 Aug 19;10(8):1920. doi: 10.3390/foods10081920 (PMC8392151; doi:10.3390/foods10081920)
Supplement: Supplementary file 1 [file foods-10-01920-s001.zip]

Archive with 1 entries (1 files):
- foods-1318101-supplementary.pdf
